# Supplementary material for: Epidemiological Trends in Pediatric Osteoarticular Infections—Results from a Single-Center Retrospective Study Covering 2015–2023
Source: Children (Basel). 2025 Sep 10;12(9):1210. doi: 10.3390/children12091210 (PMC12468746; doi:10.3390/children12091210)
Supplement: Supplementary file 1 [file children-12-01210-s001.zip]

Archive with 1 entries (1 files):
- children-3739637-supplementary.pdf
